# Supplementary material for: Transcriptome Profiling and Expression Localization of Key Sex-Related Genes in a Socially-Controlled Hermaphroditic Clownfish, Amphiprion clarkii
Source: Int J Mol Sci. 2022 Aug 13;23(16):9085. doi: 10.3390/ijms23169085 (PMC9409170; doi:10.3390/ijms23169085)
Supplement: Supplementary file 1 [file ijms-23-09085-s001.zip]

Archive with 3 entries (3 files):
- Supplementary figures.pdf
- Table S1. Primers used in this study.xlsx
- Table S2. Identification of candidate sexual development related genes of A. clarkii.xlsx
